# Supplementary material for: The heat shock response plays an important role in TDP-43 clearance: evidence for dysfunction in amyotrophic lateral sclerosis
Source: Brain. 2016 Mar 1;139(5):1417–32. doi: 10.1093/brain/aww028 (PMC4845254; doi:10.1093/brain/aww028)
Supplement: Supplementary Data [file aww028_supplementary_data.zip]

Archive with 8 entries (8 files):
- brain-2015-01677-File017.jpg
- brain-2015-01677-File002.pdf
- brain-2015-01677-File011.pdf
- brain-2015-01677-File012.pdf
- brain-2015-01677-File013.pdf
- brain-2015-01677-File014.pdf
- brain-2015-01677-File015.pdf
- brain-2015-01677-File016.pdf
